# Supplementary material for: Vascular Calcification Progression Modulates the Risk Associated with Vascular Calcification Burden in Incident to Dialysis Patients
Source: Cells. 2021 May 3;10(5):1091. doi: 10.3390/cells10051091 (PMC8147653; doi:10.3390/cells10051091)
Supplement: Supplementary file 1 [file cells-10-01091-s001.zip]

Archive with 1 entries (1 files):
- cells-1163499-supplementary.pdf
